# Supplementary material for: Impact on the Nutritional Status and Inflammation of Patients with Cancer Hospitalized after the SARS-CoV-2 Lockdown
Source: Nutrients. 2022 Jul 2;14(13):2754. doi: 10.3390/nu14132754 (PMC9268830; doi:10.3390/nu14132754)
Supplement: Supplementary file 1 [file nutrients-14-02754-s001.zip]

Archive with 1 entries (1 files):
- nutrients-1761786-supplementary.pdf
